# Supplementary material for: Governance and competitiveness evaluation of China’s financial asset management corporations
Source: PLoS One. 2023 Dec 18;18(12):e0291695. doi: 10.1371/journal.pone.0291695 (PMC10727370; doi:10.1371/journal.pone.0291695)
Supplement: S1 Data — (XLSX) [file pone.0291695.s001.xlsx]

## Sheet: principal component analysis
China's AMC	Total Assets	Net Assets	Proportion of Non-Performing Asset Operation in Main Business	R&D Expenditure	Whether Qualified for Post-Doctoral Training	Ratio of Return On Equity	Business Revenue	Net Profit	Current Ratio	Asset Liability Ratio	Tax Expenses	Whether To Publish Social Responsibility Report	Entity Credit Rating	Scale Of Non-Performing Loans in the Local Banking	Employee Compensation Payable	Z-Total Assets	Z-Net Assets	Z-Proportion of Non-Performing Asset Operation in Main Business	Z-R&D Expenditure	Z-Whether Qualified for Post-Doctoral Training	Z-Ratio of Return On Equity	Z-Business Revenue	Z-Net Profit	Z-Current Ratio	Z-Asset Liability Ratio	Z-Tax Expenses	Z-Whether To Publish Social Responsibility Report	Z-Entity Credit Rating	Z-Scale Of Non-Performing Loans in the Local Banking	Z-Employee Compensation Payable	U1	U2	U3	U4	Scale Volume F1	Profitability F2	Capital Market Opportunities F3	Risk Control F4
China Cinda Asset Management	15642.8	2017.75	74.7192	2517.42	10	6.4428	1031.73	130	173.69	87.1	53.88	10	10	28000	69.57	2.58583	3.10204	-0.62241	2.48186	1.43019	0.14117	2.4835	3.1464	0.26725	1.12701	2.92759	2.45875	0.59829	2.07144	3.17612	0.339	0.027	-0.048	0.1	8.13	2.01	0.76	0.16
China Orient Asset Management	12057.9	1574.49	16.5987	2607.92	10	5.3776	1068.82	84.67	125.47	86.9423	13.57	0	10	28000	52.15	1.87839	2.28239	-0.65571	2.58609	1.43019	-0.06271	2.58965	1.93344	-0.36494	1.11803	0.36797	-0.38822	0.59829	2.07144	2.26834	0.329	0.082	0.068	0.021	5.72	0.81	-0.27	-0.62
China Huarong Asset Management	15684.2	1039.84	54.9548	2297.04	10	1.9099	941.41	19.86	171.36	93.3702	50.91	10	10	28000	40.57	2.59401	1.29375	-0.63373	2.22802	1.43019	-0.72644	2.22503	0.19923	0.23671	1.48411	2.739	2.45875	0.59829	2.07144	1.66489	-0.137	0.359	-0.51	0.237	6.36	-0.39	-0.43	0.76
China Great Wall Asset Management	6428.76	646.65	69.0004	554.832	10	-12.7132	227.39	-82.21	151.42	89.9415	28.36	0	10	28000	11.83	0.76752	0.56668	-0.62568	0.22134	1.43019	-3.52534	0.18165	-2.532	-0.02472	1.28883	1.30711	-0.38822	0.59829	2.07144	0.16721	0.333	0.115	-0.033	0.056	2.24	-4.45	-1.89	1.3
Zhongyuan Asset	594.81	152.26	26	0.0128	10	1.4186	30.44	2.16	143.18	74.4002	0.2	0	10	1340.5	0.75	-0.38375	-0.34751	-0.65032	-0.4177	1.43019	-0.82047	-0.38198	-0.2744	-0.13275	0.40373	-0.481	-0.38822	0.59829	-0.42044	-0.41019	0.246	-0.272	-0.12	-0.195	-0.39	-1.64	-0.01	-0.81
Shaanxi Financial Asset Management	427.78	125.34	398.745	0	10	14.1455	6.71	17.73	150.04	70.6976	2.51	0	10	585.81	1.51	-0.41671	-0.39729	-0.43674	-0.41772	1.43019	1.61549	-0.44989	0.14223	-0.04281	0.19286	-0.33432	-0.38822	0.59829	-0.49098	-0.37058	-0.103	0.575	0.13	-0.338	-0.64	0.05	0.45	-1.55
Inner Mongolia Financial Asset Management	95.6	64.69	11.11	0	0	2.9371	2.32	1.9	359.02	32.3326	0.72	0	10	650	0.3	-0.48227	-0.50944	-0.65886	-0.41772	-0.66742	-0.52983	-0.46245	-0.28135	2.69705	-1.9921	-0.44798	-0.38822	0.59829	-0.48498	-0.43364	0.333	0.115	-0.02	0.043	-1.57	-0.81	2.63	1.94
Shanghai State-owned Assets Management	868.89	535.72	155.555	0	0	4.6013	34.26	24.65	85.3	38.3443	0.38	10	10	772.28	1	-0.32967	0.36156	-0.57609	-0.41772	-0.66742	-0.2113	-0.37104	0.3274	-0.89159	-1.64972	-0.46957	2.45875	0.59829	-0.47355	-0.39716	0.207	0.486	0.269	-0.192	-0.37	0.29	1.76	-0.57
Jiangsu Asset Management	283.48	101.59	539.761	0.415	0	7.6484	45.54	7.77	152.1	41.9395	2.29	0	10	1332	0.54	-0.44519	-0.44121	-0.35594	-0.41724	-0.66742	0.37192	-0.33876	-0.12428	-0.0158	-1.44497	-0.34829	-0.38822	0.59829	-0.42123	-0.42113	-0.005	-0.036	0.416	0.658	-1.41	-0.05	1.22	-0.21
Suzhou Asset Management	262.34	81.78	1067.08	0	0	7.887	20.69	6.45	74.72	68.8267	2.16	0	5	1332	0.57	-0.44936	-0.47784	-0.05378	-0.41772	-0.66742	0.4176	-0.40988	-0.1596	-1.0303	0.08631	-0.35654	-0.38822	-1.59545	-0.42123	-0.41957	0.202	-0.092	-0.485	-0.25	-1.49	0.72	-0.95	-0.25
Zheshang Asset Management, Zhejiang	656.82	148.37	63.68	1	0	9.0652	59.52	13.45	227.87	77.4124	4.58	0	10	1225.85	3.23	-0.37152	-0.35471	-0.62873	-0.41657	-0.66742	0.6431	-0.29876	0.02771	0.97759	0.57528	-0.20288	-0.38822	0.59829	-0.43115	-0.28095	0.313	-0.039	-0.069	0.173	-0.81	-0.11	0.86	-0.21
Goho Asset Management	134.38	52.71	1478.72	0	0	7.7974	15.85	4.11	252.62	60.7754	1.46	0	5	541.74	0.31	-0.47461	-0.5316	0.18209	-0.41772	-0.66742	0.40044	-0.42373	-0.22222	1.30208	-0.37223	-0.40099	-0.38822	-1.59545	-0.4951	-0.43312	0.227	0.142	0.204	0.038	-1.71	0.72	0.11	1.45
Xiamen Asset Management	63.84	19.36	3892.41	0	0	9.2459	5.52	1.79	48.54	69.6742	0.6	0	5	636.89	1.41	-0.48853	-0.59327	1.56513	-0.41772	-0.66742	0.67769	-0.45329	-0.2843	-1.37354	0.13458	-0.4556	-0.38822	-1.59545	-0.4862	-0.37579	0.135	-0.35	0.388	-0.433	-1.85	1.4	-1.93	-0.21
China Industry Asset Management	251.64	44.31	2625.07	0	0	7.0864	12.52	3.14	187.78	82.4273	0.64	0	10	636.89	0.3	-0.45147	-0.54713	0.83895	-0.41772	-0.66742	0.26436	-0.43326	-0.24817	0.45198	0.86089	-0.45306	-0.38822	0.59829	-0.4862	-0.43364	0.321	-0.138	-0.152	0.154	-1.25	0.02	-0.35	-0.17
Jiangxi Financial Asset Management	148.29	40.66	2199.62	0	0	8.1161	13.49	3.3	174.33	72.5875	1.03	0	5	541.74	0.89	-0.47187	-0.55388	0.59516	-0.41772	-0.66742	0.46144	-0.43048	-0.24389	0.27564	0.30049	-0.4283	-0.38822	-1.59545	-0.4951	-0.40289	0.333	0.155	0.003	0.036	-1.64	0.87	-0.85	0.68
Shandong Financial Asset Management	1192.47	482.72	574.503	0	0	2.1462	18.36	10.36	181.71	59.5185	1.7	0	10	1227.33	1.1	-0.26581	0.26355	-0.33603	-0.41772	-0.66742	-0.68122	-0.41655	-0.05498	0.3724	-0.44381	-0.38575	-0.38822	0.59829	-0.43102	-0.39195					-0.83	-0.66	0.81	0.16
Henan Asset Management	274.47	118.93	946.064	0	0	5.0366	20.51	5.99	43.97	56.6692	0.82	0	10	1340.5	1.53	-0.44697	-0.40915	-0.12313	-0.41772	-0.66742	-0.12798	-0.41039	-0.17191	-1.43346	-0.60608	-0.44163	-0.38822	0.59829	-0.42044	-0.36954					-1.25	-0.3	0.04	-1.14
Chasing Asset Management, Hu’nan	129.43	37.34	1526.83	0	0	12.4799	11.72	4.66	149.97	71.1504	0.88	0	10	686.89	0.66	-0.47559	-0.56002	0.20965	-0.41772	-0.66742	1.29669	-0.43555	-0.2075	-0.04373	0.21865	-0.43782	-0.38822	0.59829	-0.48153	-0.41488					-1.39	0.48	0.22	-0.84
Guangzhou Asset Management	410.09	94.17	930.395	0	0	8.7926	25.71	8.28	51.12	77.0367	2.76	0	10	1324.46	0.79	-0.42021	-0.45493	-0.1321	-0.41772	-0.66742	0.59093	-0.39551	-0.11063	-1.33972	0.55389	-0.31844	-0.38822	0.59829	-0.42194	-0.4081					-1.05	0.02	-0.38	-1.6
China Resources YuKang Asset Management	148.23	42.17	54.02	0	10	3.5333	7.62	1.49	70.36	71.5442	0.41	0	10	501.83	0.53	-0.47188	-0.55109	-0.63427	-0.41772	1.43019	-0.41571	-0.44728	-0.29232	-1.08747	0.24108	-0.46767	-0.38822	0.59829	-0.49883	-0.42165					-0.61	-1.38	-0.28	-1.56
Gansu Asset Management	80.78	52.02	1299.37	0	0	5.2672	3.85	2.74	249.6	35.6029	0.91	0	5	1447.01	0.08	-0.48519	-0.53287	0.07932	-0.41772	-0.66742	-0.08384	-0.45807	-0.25888	1.26248	-1.80585	-0.43592	-0.38822	-1.59545	-0.41048	-0.4451					-1.94	0.51	0.76	1.93
Xinjiang Financial Investment Asset Management	30.39	11.38	7536.56	0	0	7.2935	2.14	0.83	148.55	62.5535	0.28	0	5	324.8	0.05	-0.49514	-0.60802	3.65323	-0.41772	-0.66742	0.304	-0.46296	-0.30998	-0.06235	-0.27096	-0.47592	-0.38822	-1.59545	-0.51538	-0.44667					-2.24	1.9	-2.3	1.37
	B-P: Original Data
	Q-AE: Z-Score Data

## Sheet: grey correlation analysis
China's AMC	Total Assets	Net Assets	Proportion of Non-Performing Asset Operation in Main Business	R&D Expenditure	Whether Qualified for Post-Doctoral Training	Ratio of Return On Equity	Business Revenue	Net Profit	Current Ratio	Asset Liability Ratio	Tax Expenses	Whether To Publish Social Responsibility Report	Entity Credit Rating	Scale Of Non-Performing Loans in the Local Banking	Employee Compensation Payable	Comprehensive Evaluation Index of Competitivessness
China Cinda Asset Management	2.58583	3.10204	-0.62241	2.48186	1.43019	0.14117	2.4835	3.1464	0.26725	1.12701	2.92759	2.45875	0.59829	2.07144	3.17612	2.9723
China Orient Asset Management	1.87839	2.28239	-0.65571	2.58609	1.43019	-0.06271	2.58965	1.93344	-0.36494	1.11803	0.36797	-0.38822	0.59829	2.07144	2.26834	1.9656
China Huarong Asset Management	2.59401	1.29375	-0.63373	2.22802	1.43019	-0.72644	2.22503	0.19923	0.23671	1.48411	2.739	2.45875	0.59829	2.07144	1.66489	2.1531
China Great Wall Asset Management	0.76752	0.56668	-0.62568	0.22134	1.43019	-3.52534	0.18165	-2.532	-0.02472	1.28883	1.30711	-0.38822	0.59829	2.07144	0.16721	0.3915
Zhongyuan Asset	-0.38375	-0.34751	-0.65032	-0.4177	1.43019	-0.82047	-0.38198	-0.2744	-0.13275	0.40373	-0.481	-0.38822	0.59829	-0.42044	-0.41019	-0.2942
Shaanxi Financial Asset Management	-0.41671	-0.39729	-0.43674	-0.41772	1.43019	1.61549	-0.44989	0.14223	-0.04281	0.19286	-0.33432	-0.38822	0.59829	-0.49098	-0.37058	-0.2646
Inner Mongolia Financial Asset Management	-0.48227	-0.50944	-0.65886	-0.41772	-0.66742	-0.52983	-0.46245	-0.28135	2.69705	-1.9921	-0.44798	-0.38822	0.59829	-0.48498	-0.43364	-0.3534
Shanghai State-owned Assets Management	-0.32967	0.36156	-0.57609	-0.41772	-0.66742	-0.2113	-0.37104	0.3274	-0.89159	-1.64972	-0.46957	2.45875	0.59829	-0.47355	-0.39716	-0.0334
Jiangsu Asset Management	-0.44519	-0.44121	-0.35594	-0.41724	-0.66742	0.37192	-0.33876	-0.12428	-0.0158	-1.44497	-0.34829	-0.38822	0.59829	-0.42123	-0.42113	-0.4263
Suzhou Asset Management	-0.44936	-0.47784	-0.05378	-0.41772	-0.66742	0.4176	-0.40988	-0.1596	-1.0303	0.08631	-0.35654	-0.38822	-1.59545	-0.42123	-0.41957	-0.5209
Zheshang Asset Management, Zhejiang	-0.37152	-0.35471	-0.62873	-0.41657	-0.66742	0.6431	-0.29876	0.02771	0.97759	0.57528	-0.20288	-0.38822	0.59829	-0.43115	-0.28095	-0.2463
Goho Asset Management	-0.47461	-0.5316	0.18209	-0.41772	-0.66742	0.40044	-0.42373	-0.22222	1.30208	-0.37223	-0.40099	-0.38822	-1.59545	-0.4951	-0.43312	-0.4538
Xiamen Asset Management	-0.48853	-0.59327	1.56513	-0.41772	-0.66742	0.67769	-0.45329	-0.2843	-1.37354	0.13458	-0.4556	-0.38822	-1.59545	-0.4862	-0.37579	-0.6467
China Industry Asset Management	-0.45147	-0.54713	0.83895	-0.41772	-0.66742	0.26436	-0.43326	-0.24817	0.45198	0.86089	-0.45306	-0.38822	0.59829	-0.4862	-0.43364	-0.453
Jiangxi Financial Asset Management	-0.47187	-0.55388	0.59516	-0.41772	-0.66742	0.46144	-0.43048	-0.24389	0.27564	0.30049	-0.4283	-0.38822	-1.59545	-0.4951	-0.40289	-0.5102
Shandong Financial Asset Management	-0.26581	0.26355	-0.33603	-0.41772	-0.66742	-0.68122	-0.41655	-0.05498	0.3724	-0.44381	-0.38575	-0.38822	0.59829	-0.43102	-0.39195	-0.2787
Henan Asset Management	-0.44697	-0.40915	-0.12313	-0.41772	-0.66742	-0.12798	-0.41039	-0.17191	-1.43346	-0.60608	-0.44163	-0.38822	0.59829	-0.42044	-0.36954	-0.5017
Chasing Asset Management, Hu’nan	-0.47559	-0.56002	0.20965	-0.41772	-0.66742	1.29669	-0.43555	-0.2075	-0.04373	0.21865	-0.43782	-0.38822	0.59829	-0.48153	-0.41488	-0.4672
Guangzhou Asset Management	-0.42021	-0.45493	-0.1321	-0.41772	-0.66742	0.59093	-0.39551	-0.11063	-1.33972	0.55389	-0.31844	-0.38822	0.59829	-0.42194	-0.4081	-0.4558
China Resources YuKang Asset Management	-0.47188	-0.55109	-0.63427	-0.41772	1.43019	-0.41571	-0.44728	-0.29232	-1.08747	0.24108	-0.46767	-0.38822	0.59829	-0.49883	-0.42165	-0.4016
Gansu Asset Management	-0.48519	-0.53287	0.07932	-0.41772	-0.66742	-0.08384	-0.45807	-0.25888	1.26248	-1.80585	-0.43592	-0.38822	-1.59545	-0.41048	-0.4451	-0.4879
Xinjiang Financial Investment Asset Management	-0.49514	-0.60802	3.65323	-0.41772	-0.66742	0.304	-0.46296	-0.30998	-0.06235	-0.27096	-0.47592	-0.38822	-1.59545	-0.51538	-0.44667	-0.687
China's AMC	Decision Mechanism	Incentive Mechanism	Supervision Mechanism	ESG	Capital Market Mechanism	Product Market Mechanism	Manager Market Mechanism	Comprehensive Evaluation Index of Competitiveness
China Cinda Asset Management	1.7955	5.77107	0.69713	2.69317	0.59829	2.07144	3.17612	2.9723
China Orient Asset Management	1.50427	4.46038	0.376545	-0.010125	0.59829	2.07144	2.26834	1.9656
China Huarong Asset Management	1.38245	1.69782	0.86041	2.59888	0.59829	2.07144	1.66489	2.1531
China Great Wall Asset Management	0.47201	-5.87569	0.632055	0.459445	0.59829	2.07144	0.16721	0.3915
Zhongyuan Asset	-0.073818	-1.47685	0.13549	-0.43461	0.59829	-0.42044	-0.41019	-0.2942
Shaanxi Financial Asset Management	-0.047654	1.30783	0.075025	-0.36127	0.59829	-0.49098	-0.37058	-0.2646
Inner Mongolia Financial Asset Management	-0.547142	-1.27363	0.352475	-0.4181	0.59829	-0.48498	-0.43364	-0.3534
Shanghai State-owned Assets Management	-0.325868	-0.25494	-1.27066	0.99459	0.59829	-0.47355	-0.39716	-0.0334
Jiangsu Asset Management	-0.4654	-0.09112	-0.730385	-0.368255	0.59829	-0.42123	-0.42113	-0.4263
Suzhou Asset Management	-0.413224	-0.15188	-0.471995	-0.37238	-1.59545	-0.42123	-0.41957	-0.5209
Zheshang Asset Management, Zhejiang	-0.48779	0.37205	0.776435	-0.29555	0.59829	-0.43115	-0.28095	-0.2463
Goho Asset Management	-0.381852	-0.24551	0.464925	-0.394605	-1.59545	-0.4951	-0.43312	-0.4538
Xiamen Asset Management	-0.120362	-0.0599	-0.61948	-0.42191	-1.59545	-0.4862	-0.37579	-0.6467
China Industry Asset Management	-0.248958	-0.41707	0.656435	-0.42064	0.59829	-0.4862	-0.43364	-0.453
Jiangxi Financial Asset Management	-0.303146	-0.21293	0.288065	-0.40826	-1.59545	-0.4951	-0.40289	-0.5102
Shandong Financial Asset Management	-0.284686	-1.15275	-0.035705	-0.386985	0.59829	-0.43102	-0.39195	-0.2787
Henan Asset Management	-0.412878	-0.71028	-1.01977	-0.414925	0.59829	-0.42044	-0.36954	-0.5017
Chasing Asset Management, Hu’nan	-0.38222	0.65364	0.08746	-0.41302	0.59829	-0.48153	-0.41488	-0.4672
Guangzhou Asset Management	-0.418476	0.08479	-0.392915	-0.35333	0.59829	-0.42194	-0.4081	-0.4558
China Resources YuKang Asset Management	-0.128954	-1.15531	-0.423195	-0.427945	0.59829	-0.49883	-0.42165	-0.4016
Gansu Asset Management	-0.404776	-0.80079	-0.271685	-0.41207	-1.59545	-0.41048	-0.4451	-0.4879
Xinjiang Financial Investment Asset Management	0.292986	-0.46894	-0.166655	-0.43207	-1.59545	-0.51538	-0.44667	-0.687
China Cinda Asset Management	1.1768	2.79877	2.27517	0.27913	2.37401	0.90086	0.20382	0.20382	2.9723
China Orient Asset Management	0.46133	2.49478	1.58906	1.97572	1.36731	0.10584	0.30274	0.10584	1.9656
China Huarong Asset Management	0.770652	0.45528	1.29269	0.445775	1.55481	0.08166	0.48821	0.08166	2.1531
China Great Wall Asset Management	0.08051	6.26719	0.240555	0.067945	0.20679	1.67994	0.22429	0.067945	0.3915
Zhongyuan Asset	0.220382	1.18265	0.42969	0.14041	0.89249	0.12624	0.11599	0.11599	-0.2942
Shaanxi Financial Asset Management	0.216946	1.57243	0.339625	0.09667	0.86289	0.22638	0.10598	0.09667	-0.2646
Inner Mongolia Financial Asset Management	0.193742	0.92023	0.705875	0.0647	0.95169	0.13158	0.08024	0.0647	-0.3534
Shanghai State-owned Assets Management	0.292468	0.22154	1.23725	1.02799	0.63169	0.44015	0.36376	0.22154	-0.0334
Jiangsu Asset Management	0.0391	0.33518	0.304085	0.058045	1.02459	0.00507	0.00517	0.00507	-0.4263
Suzhou Asset Management	0.107676	0.36902	0.048905	0.14852	1.07455	0.09967	0.10133	0.048905	-0.5209
Zheshang Asset Management, Zhejiang	0.24149	0.61835	1.02273	0.04925	0.84459	0.18485	0.03465	0.03465	-0.2463
Goho Asset Management	0.071948	0.20829	0.918725	0.059195	1.14165	0.0413	0.02068	0.02068	-0.4538
Xiamen Asset Management	0.526338	0.5868	0.02722	0.22479	0.94875	0.1605	0.27091	0.02722	-0.6467
China Industry Asset Management	0.204042	0.03593	1.10943	0.03236	1.05129	0.0332	0.01936	0.01936	-0.453
Jiangxi Financial Asset Management	0.207054	0.29727	0.798265	0.10194	1.08525	0.0151	0.10731	0.0151	-0.5102
Shandong Financial Asset Management	0.005986	0.87405	0.242995	0.108285	0.87699	0.15232	0.11325	0.005986	-0.2787
Henan Asset Management	0.088822	0.20858	0.51807	0.086775	1.09999	0.08126	0.13216	0.08126	-0.5017
Chasing Asset Management, Hu’nan	0.08498	1.12084	0.55466	0.05418	1.06549	0.01433	0.05232	0.01433	-0.4672
Guangzhou Asset Management	0.037324	0.54059	0.062885	0.10247	1.05409	0.03386	0.0477	0.03386	-0.4558
China Resources YuKang Asset Management	0.272646	0.75371	0.021595	0.026345	0.99989	0.09723	0.02005	0.02005	-0.4016
Gansu Asset Management	0.083124	0.31289	0.216215	0.07583	1.10755	0.07742	0.0428	0.0428	-0.4879
Xinjiang Financial Investment Asset Management	0.979986	0.21806	0.520345	0.25493	0.90845	0.17162	0.24033	0.17162	-0.687
min	0.005986	0.03593	0.021595	0.026345	0.20679	0.00507	0.00517	0.00507
max	1.1768	6.26719	2.27517	1.97572	2.37401	1.67994	0.48821		6.26719
	Decision Mechanism	Incentive Mechanism	Supervision Mechanism	ESG	Capital Market Mechanism	Product Market Mechanism	Manager Market Mechanism
China Cinda Asset Management	0.728162	0.529075	0.580292	0.919695	0.569878	0.777965	0.940448
China Orient Asset Management	0.873082	0.55765	0.664598	0.614302	0.697341	0.968893	0.913376
China Huarong Asset Management	0.80391	0.874554	0.709097	0.876876	0.669453	0.976179	0.866602
China Great Wall Asset Management	0.976528	0.333873	0.930209	0.980361	0.939612	0.65205	0.934715
Zhongyuan Asset	0.935804	0.727175	0.880835	0.958662	0.779582	0.962829	0.965866
Shaanxi Financial Asset Management	0.936764	0.666946	0.903676	0.971643	0.785356	0.934133	0.968851
Inner Mongolia Financial Asset Management	0.943296	0.774248	0.817474	0.981356	0.768285	0.961255	0.97661
Shanghai State-owned Assets Management	0.916114	0.935481	0.71809	0.754199	0.83358	0.878257	0.89744
Jiangsu Asset Management	0.989274	0.904834	0.913018	0.983402	0.754816	1	0.999968
Suzhou Asset Management	0.968344	0.896092	0.986226	0.956293	0.745855	0.970742	0.970244
Zheshang Asset Management, Zhejiang	0.929951	0.836543	0.755153	0.986119	0.788969	0.945824	0.990664
Goho Asset Management	0.979137	0.93919	0.774535	0.983048	0.734149	0.988589	0.995051
Xiamen Asset Management	0.857574	0.843638	0.992992	0.934576	0.768839	0.952816	0.921915
China Industry Asset Management	0.940385	0.990264	0.739723	0.99138	0.75	0.991117	0.995468
Jiangxi Financial Asset Management	0.939537	0.914832	0.798265	0.970061	0.743963	0.996815	0.968453
Shandong Financial Asset Management	0.999708	0.783169	0.929537	0.968162	0.782595	0.955188	0.966682
Henan Asset Management	0.97401	0.939109	0.859516	0.974629	0.741373	0.976301	0.961084
Chasing Asset Management, Hu’nan	0.975172	0.73774	0.850989	0.984594	0.747464	0.997058	0.985169
Guangzhou Asset Management	0.989828	0.854248	0.981913	0.969902	0.749499	0.990911	0.9866
China Resources YuKang Asset Management	0.921445	0.807414	0.994763	0.993267	0.759327	0.971475	0.99525
Gansu Asset Management	0.975735	0.910686	0.936968	0.977952	0.740051	0.977468	0.988122
Xinjiang Financial Investment Asset Management	0.763001	0.936452	0.858981	0.926263	0.776504	0.94961	0.930271
Correlation	0.923489	0.804237	0.844402	0.938943	0.75575	0.94434	0.959948
		Internal Governance					External Governance
		Decision-Making Mechanism	Incentive Mechanism	Supervision Mechanism	ESG		Capital Market Mechanism	Product Market Mechanism
	Correlation	0.923	0.804	0.844	0.939		0.756	0.944
	Ranking	4	6	5	3		7	2
